# Supplementary material for: A Peptide Vaccine Design Targeting KIT Mutations in Acute Myeloid Leukemia
Source: Pharmaceuticals (Basel). 2023 Jun 27;16(7):932. doi: 10.3390/ph16070932 (PMC10383192; doi:10.3390/ph16070932)
Supplement: Supplementary file 1 [file pharmaceuticals-16-00932-s001.zip]

Archive with 3 entries (3 files):
- PopCoverageOptimization.java
- Supplementary Materials.pdf
- Supplementary Tables 7 and 8.xlsx
