# Supplementary material for: A Peptide Vaccine Design Targeting KIT Mutations in Acute Myeloid Leukemia
Source: Pharmaceuticals (Basel). 2023 Jun 27;16(7):932. doi: 10.3390/ph16070932 (PMC10383192; doi:10.3390/ph16070932)
Supplement: Supplementary file 1 [file pharmaceuticals-16-00932-s001.zip › Supplementary Tables 7 and 8.xlsx]

## Sheet: Supplementary Table S7
Mutation	Peptide	Immunogenicity	Antigenicity	Antigenicity Score	Half-Life	Instability Index	Instability	SVM Score	Toxicity Prediction	IFN𝛄	Score	Allergenicity	Isoelectric Point	Aliphatic Index	GRAVY Score
I571L	INGNNYVYL	0.02739	ANTIGEN	1.2265	20 hours	-25.62	Stable	-1.12	Non-Toxin	NEGATIVE	-0.288097	NON-ALLERGEN	5.52	118.89	-0.111
K550N	NPMYEVQWK	0.1073	ANTIGEN	0.8851	1.4 hours	15.24	Stable	-0.41	Non-Toxin	NEGATIVE	-0.372848	NON-ALLERGEN	6	32.22	-1.344
R49H	GKSDLIVHV	0.13684	ANTIGEN	0.5504	30 hours	-9.98	Stable	-0.97	Non-Toxin	POSITIVE	0.369809	NON-ALLERGEN	6.74	151.11	0.544
R49H	KSDLIVHVG	0.21592	ANTIGEN	0.5078	1.3 hours	-9.98	Stable	-1.19	Non-Toxin	NEGATIVE	-0.0406098	NON-ALLERGEN	6.74	151.11	0.544
R49H	VHVGDEIRL	0.30591	ANTIGEN	1.4626	100 hours	20.86	Stable	-0.88	Non-Toxin	NEGATIVE	-0.486979	NON-ALLERGEN	5.32	151.11	0.178
V399I	SDINAAIAF	0.2468	ANTIGEN	0.5522	1.9 hours	8.89	Stable	-1.12	Non-Toxin	NEGATIVE	-0.578455	NON-ALLERGEN	3.8	120	1.044
V399I	SNSDINAAI	0.14801	ANTIGEN	0.5337	1.9 hours	8.89	Stable	-0.78	Non-Toxin	NEGATIVE	-0.262039	NON-ALLERGEN	3.8	108.89	0.056
V399I	NSDINAAIA	0.28243	ANTIGEN	0.5231	1.4 hours	8.89	Stable	-0.87	Non-Toxin	NEGATIVE	-0.660196	NON-ALLERGEN	3.8	120	0.344
D760V	AIMEDVELA	0.18223	ANTIGEN	0.6841	4.4 hours	30.29	Stable		Non-Toxin	NEGATIVE		NON-ALLERGEN	3.57	141.11	0.833
C809R	ITKIRDFGL	0.2538	ANTIGEN	1.9078	20 hours	-8.92	Stable		Non-Toxin	NEGATIVE		NON-ALLERGEN	8.75	130	0.289
C809R	THGRITKIR	0.12498	ANTIGEN	1.5461	7.2 hours	-12.07	Stable		Non-Toxin	NEGATIVE		NON-ALLERGEN	12.01	86.67	-0.989
C809R	GRITKIRDF	0.05418	ANTIGEN	2.4094	30 hours	-8.92	Stable		Non-Toxin	NEGATIVE		NON-ALLERGEN	10.84	86.67	-0.633

## Sheet: Supplementary Table S8
MUTATION	LENGTH	Peptides	Immunogenicity	Antigenicity Score	Antigenicity	Half-Life	Isoelectric Point	Instability Index	Instability	Aliphatic Index	GRAVY Score	Toxicity	IFN𝛄	Allergenicity
D816H	18	FGLARHIKNDSNYVVKGN	36.8968	0.9262	ANTIGEN	1.1 hours	9.7	39.51	stable	81.11	-0.617	NON-TOXIN	POSITIVE	NON-ALLERGEN
	18	GLARHIKNDSNYVVKGNA	36.8062	0.972	ANTIGEN	30 hours	9.7	39.51	stable	86.67	-0.672	NON-TOXIN	POSITIVE	NON-ALLERGEN
	18	LARHIKNDSNYVVKGNAR	44.5072	0.9848	ANTIGEN	5.5 hours	10.28	39.51	stable	86.67	-0.9	NON-TOXIN	POSITIVE	NON-ALLERGEN
D816V	18	VIKNDSNYVVKGNARLPV	44.3005	0.8842	ANTIGEN	100 hours	9.7	25.79	stable	113.33	-0.194	NON-TOXIN	POSITIVE	NON-ALLERGEN
D816Y	16	FGLARYIKNDSNYVVK	35.9932	0.6543	ANTIGEN	1.1 hours	9.53	9.59	stable	91.25	-0.331	NON-TOXIN	POSITIVE	NON-ALLERGEN
	17	DFGLARYIKNDSNYVVK	41.6652	0.6239	ANTIGEN	1.1 hours	8.43	5.18	stable	85.88	-0.518	NON-TOXIN	POSITIVE	NON-ALLERGEN
	17	FGLARYIKNDSNYVVKG	35.9932	0.6386	ANTIGEN	1.1 hours	9.53	4.62	stable	85.88	-0.335	NON-TOXIN	POSITIVE	NON-ALLERGEN
	17	GLARYIKNDSNYVVKGN	35.0166	0.8735	ANTIGEN	30 hours	9.53	-0.37	stable	85.88	-0.706	NON-TOXIN	POSITIVE	NON-ALLERGEN
	17	LARYIKNDSNYVVKGNA	34.2155	0.8608	ANTIGEN	5.5 hours	9.53	-0.37	stable	91.76	-0.576	NON-TOXIN	POSITIVE	NON-ALLERGEN
	18	DFGLARYIKNDSNYVVKG	41.6652	0.6127	ANTIGEN	1.1 hours	8.43	0.73	stable	81.11	-0.511	NON-TOXIN	POSITIVE	NON-ALLERGEN
	18	FGLARYIKNDSNYVVKGN	35.9932	0.7479	ANTIGEN	1.1 hours	9.53	0.21	stable	81.11	-0.511	NON-TOXIN	POSITIVE	NON-ALLERGEN
	18	GLARYIKNDSNYVVKGNA	35.0166	0.8297	ANTIGEN	30 hours	9.53	0.21	stable	86.67	-0.567	NON-TOXIN	POSITIVE	NON-ALLERGEN
	18	LARYIKNDSNYVVKGNAR	43.2167	0.9774	ANTIGEN	5.5 hours	9.99	0.21	stable	86.67	-0.794	NON-TOXIN	POSITIVE	NON-ALLERGEN
N822K	15	DSKYVVKGNARLPVK	46.5142	0.5748	ANTIGEN	1.1 hours	10	32.69	stable	90.67	-0.607	NON-TOXIN	POSITIVE	NON-ALLERGEN
	16	NDSKYVVKGNARLPVK	46.5142	0.6652	ANTIGEN	1.4 hours	10	31.27	stable	85	-0.787	NON-TOXIN	POSITIVE	NON-ALLERGEN
K550N	15	TYKYLQNPMYEVQWK	44.348	0.5513	ANTIGEN	7.2 hours	8.05	34.88	stable	45.33	-1.267	NON-TOXIN	POSITIVE	NON-ALLERGEN
C809R	17	ARNILLTHGRITKIRDF	45.8548	0.9829	ANTIGEN	4.4 hours	11.71	38.32	stable	120.59	-0.218	NON-TOXIN	POSITIVE	NON-ALLERGEN
	18	AARNILLTHGRITKIRDF	46.009	0.9307	ANTIGEN	4.4 hours	11.71	36.74	stable	119.44	-0.106	NON-TOXIN	POSITIVE	NON-ALLERGEN
	18	ARNILLTHGRITKIRDFG	46.4085	1.0381	ANTIGEN	4.4 hours	11.71	36.74	stable	113.89	-0.228	NON-TOXIN	POSITIVE	NON-ALLERGEN
	18	ILLTHGRITKIRDFGLAR	47.4453	1.0494	ANTIGEN	20 hours	11.71	5.48	stable	135.56	0.178	NON-TOXIN	POSITIVE	NON-ALLERGEN
T417D & Y418F	18	AAIAFNVYVNTKPEILDF	49.479	0.8609	ANTIGEN	4.4 hours	4.37	23.22	stable	113.89	0.594	NON-TOXIN	POSITIVE	NON-ALLERGEN
